# Supplementary material for: Magnetic Resonance Imaging Measurement of Entorhinal Cortex in the Diagnosis and Differential Diagnosis of Mild Cognitive Impairment and Alzheimer’s Disease
Source: Brain Sci. 2021 Aug 26;11(9):1129. doi: 10.3390/brainsci11091129 (PMC8471837; doi:10.3390/brainsci11091129)
Supplement: Supplementary file 1 [file brainsci-11-01129-s001.zip]

Archive with 1 entries (1 files):
- brainsci-1286478-supplementary.pdf
